# Supplementary material for: Spatial Metabolomic Profiling of Pinelliae Rhizoma from Different Leaf Types Using Matrix-Assisted Laser Desorption/Ionization Mass Spectrometry Imaging
Source: Molecules. 2024 Sep 7;29(17):4251. doi: 10.3390/molecules29174251 (PMC11397683; doi:10.3390/molecules29174251)
Supplement: Supplementary file 1 [file molecules-29-04251-s001.zip]

Archive with 1 entries (1 files):
- molecules-3144016-supplementary.pdf
